# Supplementary material for: Improving Lung Cancer Risk Prediction Using Machine Learning: A Comparative Analysis of Stacking Models and Traditional Approaches
Source: Cancers (Basel). 2025 May 13;17(10):1651. doi: 10.3390/cancers17101651 (PMC12109916; doi:10.3390/cancers17101651)
Supplement: Supplementary file 1 [file cancers-17-01651-s001.zip]

Archive with 1 entries (1 files):
- cancers-3577085-supplementary.pdf
